# Supplementary material for: Bibliometric analysis of kinship analysis from 1960 to 2023: global trends and development
Source: Front Genet. 2024 Jun 6;15:1401898. doi: 10.3389/fgene.2024.1401898 (PMC11187311; doi:10.3389/fgene.2024.1401898)
Supplement: Supplementary file 1 [file Table1.XLSX]

## Sheet: Sheet1
	Supplementary Table S1 Limitations, solutions and trends faced in the field of kinship analysis
	Major limitations	Details	Current solutions	Development trend
	Complex kinship analysis	Identification of more distant levels of relatedness remains challenging.	Enable simultaneous sequencing of numerous genomic regions in a single reaction using the NGS method; Add genetic markers such as X-STRs, Y-STRs, and SNPs.	Forensic genetic genealogy are gradually becoming a research hotspot by bringing together SNP-based kin matching and genealogical studies. Sequencing technologies, especially NGS and third-generation sequencing (TGS) have become hot research trends.
	Kinship analysis of identical twins	Distinguishing monozygotic twins, which are considered genetically identical, was a challenging.	Employ ultra-deep next generation mitochondrial genome sequencing; Application of whole genome sequencing.	Various CpG sites with different methylation states are a potential method for identifying monozygotic twins. Studies on the microbial communities of identical twins are also gaining importance.
	Degraded samples processing	There are still difficulties in extracting and analysing degraded samples from forensic sites.	Use microhaplotype loci with low mutation rates, short fragments and high polymorphisms.	More research is beginning to develop panels consisting of large numbers of microhaplotypes to analyse degraded samples. Simulating degradation samples through machine learning has also become a hot topic.
	Mixed sample deconvolution	More multi-person mixture samples are observed in crime scene samples and the limitation of identifying haplotypes from DNA mixtures has become one of the major problems in forensic DNA analysis.	Use targeted massively parallel sequencing to quantify genotyping results; Employ differential lysis to enrich the DNA of male contributors; Utilize a non-targeted single-cell transcriptome sequencing to perform mixture deconvolution.	Non-targeted single-cell DNA sequencing will be applied to address the challenges of mixture deconvolution. Microhaplotypes have the potential to deconvolute DNA mixtures.
